# Supplementary material for: Lower Diversity of Amylase-Trypsin Inhibitors and Ex Vivo-Released Opioid-Containing Peptides in Ancestral Compared to Modern Wheat Varieties Assessed by Proteomics and Peptidomics
Source: J Agric Food Chem. 2025 Jan 15;73(4):2373–80. doi: 10.1021/acs.jafc.4c05959 (PMC11783586; doi:10.1021/acs.jafc.4c05959)
Supplement: Supplementary file 1 — jf4c05959_si_001.xlsx [file jf4c05959_si_001.xlsx]

## Sheet: Sheet1
Bastian	Borsum	Fram	Mirakel	Spelt	Emmer	Einkorn	Taxonomy IDs	Protein names	Peptides	Razor + unique peptides	Unique peptides	Sequence coverage [%]	Unique + razor sequence coverage [%]	Unique sequence coverage [%]	Mol. weight [kDa]	Q-value	Score	Intensity	iBAQ peptides	MS/MS count	Protein IDs	Majority protein Ids	id
0	18.4177	0	12.8548	0	0	0	-1	Dimeric α-amylase inhib	11	2	0	76.6	20.6	0	15069	0	23059	357590	9	4	A0A7H1K1S7	A0A7H1K1S7;C8CAI4	251
17.2547	22.9816	20.5053	19.565	17.0235	19.4764	19.1608	-1	Dimeric α-amylase inhib	9	4	0	68.1	27.7	0	15162	0	124,75	12151000	7	23	A0A7H1K1T4	P01085	252
13.1157	20.3433	19.2025	15.8397	14.7036	16.0723	14.7892	-1	Dimeric α-amylase inhib	10	1	1	78.7	9.9	9.9	15031	0	25,23	2125000	9	10	A0A7H1K1T9	A0A7H1K1T9;C3VWG2;C3VWP9	253
14.6984	17.1399	18.5868	20.5871	14.4208	0	15.3674	-1	α-amylase tetrameric inhib CM3	10	2	0	67.3	11.9	0	18216	0	26151	2204100	9	5	A0A7H1K1V4	A0A7H1K1V4;A0A7H1K1W9;A0A7H1K1X4;A0A7H1K1V6;A0A3B6JR20;A0A7H1K1V7;A0A7H1K1V3	254
0	21.0419	12.9618	13.1582	18.278	0	12.7869	-1	α-amylase tetrameric inhib CM3	10	1	0	72	4.8	0	18231	0,0083799	58798	2501100	9	4	A0A7H1K1V9	P17314	255
0	14.7437	0	0	0	0	0	-1	α-amylase tetrameric inhib CM3	10	1	1	72	10.1	10.1	18205	0,0034364	79455	27434	9	2	A0A7H1K1W3	A0A7H1K1W3	256
0	0	0	12.583	13.9876	0	0	-1	α-amylase tetrameric inhib CM3	9	1	1	64.3	6	6	18253	0	26693	22380	9	1	A0A7H1K1W8	A0A7H1K1W8	257
0	0	0	12.5931	0	0	0	-1	Trypsin/α-amylase inhib	6	1	1	47.9	9.9	9.9	15967	1	-2	6178.7	9	1	A0A7H1K1Y0	A0A7H1K1Y0	259
0	18.4536	18.7396	14.6338	19.0326	0	15.9972	-1	Trypsin/α-amylase inhib	6	4	0	45.8	30.3	0	15995	0	115,09	1423800	9	9	A0A7H1K1Y2	A0A7H1K1Y2;A0A7H1K1Y1;A0A7H1K1X6;A0A7H1K1X8;A0A7H1K1X7;A0A7H1K1Y3;A0A7H1K1X9;A0A7H1K1X5	258
15.8443	21.3868	20.4857	16.7881	13.5566	17.779	20.0936	-1	Trypsin/α-amylase inhib	8	8	0	48.3	48.3	0	16044	0	196,56	5738200	8	16	A0A7H1K1Z4	A0A7H1K1Z4;A0A7H1K1Z3;A0A7H1K1Z1;A0A9R0S4Z5;A0A4V1DXH0;A0A7H1K1Z0;A0A7H1K1Z2;A0A7H1K1Y9;M8A1S2	260
0	16.1151	0	0	0	0	0	-1	Subtilisin-chymotrypsin inhib-2A	1	1	1	18.3	18.3	18.3	75406	0	12239	70980	4	1	A0A9R0QJ83	A0A9R0QJ83;A0A3B5ZP45;A0A3B5ZMS7;A0A3B5YQN4	72
0	17.1351	0	0	0	11.3946	0	-1	Dimeric α-amylase inhib	11	1	0	100	11.3	0	13181	0	25976	146630	9	1	A4GFN8	A4GFN8;C3VWN4;C3VWT6;A4GFP8;A0A7H1K1U0;A0A7H1K1U4;C3VW80;C3VW93;C3VWM4;C3VWP0;C3VWD8;C3VWJ4;C3VWG7;C3VWT5;A4GFP9;L7P0M1;C3VW63;C3VW72;M1PST7;M1Q848;C3VWE0;C3VWJ5;C3VWS7;C3VWT1;C3VWT3;A0A3B6FHE6;C3VWF0;C3VW67	312
15.6433	22.1737	22.3569	18.8023	20.5946	18.0613	16.5337	-1	Monomeric α-amylase inhib	14	14	14	86	86	86	13155	0	217,21	12563000	10	32	A4ZIU3	P01083	313
18.3289	22.9658	20.9664	17.5422	17.4221	17.4375	19.2859	-1	α-amylase inhib CM16 subunit	6	6	5	55.6	55.6	44.4	15651	0	134,8	11753000	6	28	B9VRI3	P16159	249
0	17.5834	0	0	0	0	0	-1	Dimeric α-amylase inhib	9	1	0	78.7	13.5	0	15045	0,0035714	86671	196400	9	1	C3VWA4	P01084	320
17.1835	25.7123	22.4394	21.0312	20.5408	15.7614	20.9376	-1	α-amylase inhib CM1	11	11	7	88.3	88.3	74.2	13096	0	323,31	66544000	6	98	C7C4X0	P16850	322
0	23.4197	20.3003	15.1534	13.6074	0	14.6794	-1	Putative α-amylase inhib CM2	6	1	1	77.5	16.7	16.7	13005	0	29113	12587000	6	7	D2TGC2	D2TGC2	334
0	16.7192	0	0	0	0	0	-1	Dimeric α-amylase inhib	6	1	1	61.3	21.7	21.7	11337	0	20192	107890	8	1	I6PWK7	I6PWK7	336
15.5438	19.034	15.8624	16.5379	16.1662	16.2284	14.9179	-1	α-amylase/subtilisin inhib (WASI)	9	9	9	62.2	62.2	62.2	19633	0	93313	920560	11	18	P16347	P16347	341
17.7947	25.689	19.9912	19.7507	20.5203	21.5907	17.463	-1	α-amylase/trypsin inhib CM2	8	4	0	59.3	50.3	0	15,46	0	221,55	61090000	5	75	P16851	P16851	248
0	14.2522	0	0	0	0	0	-1	Subtilisin-chymotrypsin inhib WSCI	1	1	1	16.7	16.7	16.7	93256	0,0033113	72813	19514	4	1	P82977	P82977	73
16.7315	21.6125	19.1858	18.4527	20.3958	0	13.6291	-1	Chymotrypsin inhib WCI	3	3	3	43.7	43.7	43.7	12944	0	28578	5662600	3	32	P83207	P83207	234
16.5249	23.1955	22.398	19.4241	18.2504	0	18.4646	-1	CM 17 protein	6	5	5	35.7	24.5	24.5	15989	0	86,62	16604000	4	27	Q41540	Q41540;A0A3B6JQP1	164
17.6601	19.4644	19.6976	17.0957	20.2753	19.1859	15.2249	-1	0.19 dimeric α-amylase inhib	11	11	0	100	100	0	13195	0	273,36	3824600	9	51	Q5UHH6	Q5UHH6;Q5UHH8;Q4U1A1;Q4U195;W5D003;Q4U199;Q4U1A3	349
15.8973	18.0025	16.2963	16.4583	16.0684	15.0206	0	-1	α-amylase inhib	1	1	1	44	44	44	23908	0,0033223	7299	596120	1	13	Q7M219	Q7M219	352
11.1235	14.8318	0	0	0	0	0	-1	Subtilisin-chymotrypsin inhib-2A	1	1	1	15.5	15.5	15.5	7877	0	18613	31392	4	1	W5D700	W5D700;A0A9R1QBS5;A0A077RFQ1	7
